# Supplementary material for: Homeostatic plasticity in the retina is associated with maintenance of night vision during retinal degenerative disease
Source: eLife. 2020 Sep 22;9:e59422. doi: 10.7554/eLife.59422 (PMC7529457; doi:10.7554/eLife.59422)
Supplement: Supplementary file 7. [file elife-59422-supp7.xltx]

## Sheet: HetvsWT_down_KEGGenrich_signifi
Enrich_Category	KEGGID	Description	GeneRatio	BgRatio	pvalue	padj	geneID	geneName	keggID	Count
KEGG	mmu04744	Phototransduction	17/826	25/6959	6.77938e-11	2.02703e-08	ENSMUSG00000020599/ENSMUSG00000020890/ENSMUSG00000020907/ENSMUSG00000023979/ENSMUSG00000023982/ENSMUSG00000024575/ENSMUSG00000025386/ENSMUSG00000029064/ENSMUSG00000029491/ENSMUSG00000029663/ENSMUSG00000030324/ENSMUSG00000031450/ENSMUSG00000031789/ENSMUSG00000034452/ENSMUSG00000034837/ENSMUSG00000042282/ENSMUSG00000067220	Rgs9/Gucy2e/Rcvrn/Guca1b/Guca1a/Pde6a/Pde6g/Gnb1/Pde6b/Gngt1/Rho/Grk1/Cngb1/Slc24a1/Gnat1/Gucy2f/Cnga1	mmu:19739/mmu:14919/mmu:19674/mmu:107477/mmu:14913/mmu:225600/mmu:18588/mmu:14688/mmu:18587/mmu:14699/mmu:212541/mmu:24013/mmu:333329/mmu:214111/mmu:14685/mmu:245650/mmu:12788	17
KEGG	mmu00310	Lysine degradation	19/826	57/6959	1.64081e-05	0.00169747	ENSMUSG00000006307/ENSMUSG00000006920/ENSMUSG00000015697/ENSMUSG00000020359/ENSMUSG00000020664/ENSMUSG00000026646/ENSMUSG00000026687/ENSMUSG00000029004/ENSMUSG00000032047/ENSMUSG00000036893/ENSMUSG00000038056/ENSMUSG00000039231/ENSMUSG00000044791/ENSMUSG00000045098/ENSMUSG00000048154/ENSMUSG00000051977/ENSMUSG00000053644/ENSMUSG00000057637/ENSMUSG00000059851	Kmt2b/Ezh1/Setdb1/Phykpl/Dld/Suv39h2/Aldh9a1/Kmt2e/Acat1/Ehmt1/Kmt2c/Suv39h1/Setd2/Suv420h1/Kmt2d/Prdm9/Aldh7a1/Prdm2/Suv420h2	mmu:75410/mmu:14055/mmu:84505/mmu:72947/mmu:13382/mmu:64707/mmu:56752/mmu:69188/mmu:110446/mmu:77683/mmu:231051/mmu:20937/mmu:235626/mmu:225888/mmu:381022/mmu:213389/mmu:110695/mmu:110593/mmu:232811	19
KEGG	mmu03018	RNA degradation	23/826	77/6959	1.70315e-05	0.00169747	ENSMUSG00000005682/ENSMUSG00000016018/ENSMUSG00000017264/ENSMUSG00000020362/ENSMUSG00000021196/ENSMUSG00000021962/ENSMUSG00000027752/ENSMUSG00000029647/ENSMUSG00000032097/ENSMUSG00000032410/ENSMUSG00000033166/ENSMUSG00000034724/ENSMUSG00000035649/ENSMUSG00000036270/ENSMUSG00000036550/ENSMUSG00000036779/ENSMUSG00000037573/ENSMUSG00000039356/ENSMUSG00000048029/ENSMUSG00000048546/ENSMUSG00000056167/…	Pan2/Skiv2l2/Exosc10/Cnot6/Pfkp/Dcp1a/Exosc8/Pan3/Ddx6/Xrn1/Dis3/Cnot6l/Zcchc7/Edc4/Cnot1/Papd5/Tob1/Exosc2/Eno4/Tob2/Cnot10/Wdr61/Eno1	mmu:103135/mmu:72198/mmu:50912/mmu:104625/mmu:56421/mmu:75901/mmu:69639/mmu:72587/mmu:13209/mmu:24127/mmu:72662/mmu:231464/mmu:319885/mmu:234699/mmu:234594/mmu:214627/mmu:22057/mmu:227715/mmu:226265/mmu:57259/mmu:78893/mmu:66317/mmu:13806	23
KEGG	mmu03460	Fanconi anemia pathway	17/826	51/6959	4.55693e-05	0.00340631	ENSMUSG00000002814/ENSMUSG00000007570/ENSMUSG00000007646/ENSMUSG00000017146/ENSMUSG00000021461/ENSMUSG00000021668/ENSMUSG00000024170/ENSMUSG00000025384/ENSMUSG00000025646/ENSMUSG00000026429/ENSMUSG00000027323/ENSMUSG00000028453/ENSMUSG00000028884/ENSMUSG00000030528/ENSMUSG00000032498/ENSMUSG00000047757/ENSMUSG00000059772	Top3a/Fance/Rad51c/Brca1/Fancc/Polk/Telo2/2310003H01Rik/Atrip/Ube2t/Rad51/Fancg/Rpa2/Blm/Mlh1/Fancb/Slx1b	mmu:21975/mmu:72775/mmu:114714/mmu:12189/mmu:14088/mmu:27015/mmu:71718/mmu:71885/mmu:235610/mmu:67196/mmu:19361/mmu:60534/mmu:19891/mmu:12144/mmu:17350/mmu:237211/mmu:75764	17
KEGG	mmu03040	Spliceosome	30/826	129/6959	0.000187985	0.0101247	ENSMUSG00000001767/ENSMUSG00000003360/ENSMUSG00000003660/ENSMUSG00000008373/ENSMUSG00000015748/ENSMUSG00000018379/ENSMUSG00000020705/ENSMUSG00000020719/ENSMUSG00000020850/ENSMUSG00000020929/ENSMUSG00000021134/ENSMUSG00000022185/ENSMUSG00000024097/ENSMUSG00000024422/ENSMUSG00000024604/ENSMUSG00000028911/ENSMUSG00000029817/ENSMUSG00000031134/ENSMUSG00000034931/ENSMUSG00000037475/ENSMUSG00000037993/…	Crnkl1/Ddx23/Snrnp200/Prpf31/Prpf3/Srsf1/Ddx42/Ddx5/Prpf8/Eftud2/Srsf5/Acin1/Srsf7/Dhx16/Rbm22/Srsf4/Tra2a/Rbmx/Dhx8/Thoc2/Dhx38/Hnrnpu/Aqr/Hnrnpa1/Txnl4a/Hnrnpm/Ppih/Prpf40a/Prpf4/Hspa1a	mmu:66877/mmu:74351/mmu:320632/mmu:68988/mmu:70767/mmu:110809/mmu:72047/mmu:13207/mmu:192159/mmu:20624/mmu:20384/mmu:56215/mmu:225027/mmu:69192/mmu:66810/mmu:57317/mmu:101214/mmu:19655/mmu:217207/mmu:331401/mmu:64340/mmu:51810/mmu:11834/mmu:15382/mmu:27366/mmu:76936/mmu:66101/mmu:56194/mmu:70052/mmu:193740	30
KEGG	mmu04211	Longevity regulating pathway	23/826	89/6959	0.000203172	0.0101247	ENSMUSG00000003068/ENSMUSG00000019699/ENSMUSG00000020063/ENSMUSG00000020516/ENSMUSG00000022994/ENSMUSG00000024830/ENSMUSG00000025907/ENSMUSG00000026254/ENSMUSG00000026457/ENSMUSG00000026812/ENSMUSG00000027665/ENSMUSG00000028991/ENSMUSG00000029167/ENSMUSG00000029471/ENSMUSG00000029513/ENSMUSG00000030168/ENSMUSG00000030265/ENSMUSG00000036893/ENSMUSG00000038205/ENSMUSG00000038332/ENSMUSG00000041417/…	Stk11/Akt3/Sirt1/Rps6kb1/Adcy6/Rps6kb2/Rb1cc1/Eif4e2/Adipor1/Tsc1/Pik3ca/Mtor/Ppargc1a/Camkk2/Prkab1/Adipor2/Kras/Ehmt1/Prkab2/Sesn1/Pik3r1/Foxo3/Trp53	mmu:20869/mmu:23797/mmu:93759/mmu:72508/mmu:11512/mmu:58988/mmu:12421/mmu:26987/mmu:72674/mmu:64930/mmu:18706/mmu:56717/mmu:19017/mmu:207565/mmu:19079/mmu:68465/mmu:16653/mmu:77683/mmu:108097/mmu:140742/mmu:18708/mmu:56484/mmu:22059	23
KEGG	mmu03440	Homologous recombination	13/826	40/6959	0.000471231	0.0201283	ENSMUSG00000002814/ENSMUSG00000007646/ENSMUSG00000017146/ENSMUSG00000027323/ENSMUSG00000028884/ENSMUSG00000030528/ENSMUSG00000030726/ENSMUSG00000031201/ENSMUSG00000031928/ENSMUSG00000035234/ENSMUSG00000038644/ENSMUSG00000059060/ENSMUSG00000078773	Top3a/Rad51c/Brca1/Rad51/Rpa2/Blm/Pold3/Brcc3/Mre11a/Fam175a/Pold1/Rad51b/Rad54b	mmu:21975/mmu:114714/mmu:12189/mmu:19361/mmu:19891/mmu:12144/mmu:67967/mmu:210766/mmu:17535/mmu:70681/mmu:18971/mmu:19363/mmu:623474	13
