# Supplementary material for: Homeostatic plasticity in the retina is associated with maintenance of night vision during retinal degenerative disease
Source: eLife. 2020 Sep 22;9:e59422. doi: 10.7554/eLife.59422 (PMC7529457; doi:10.7554/eLife.59422)
Supplement: Supplementary file 10. [file elife-59422-supp10.xltx]

## Sheet: HetvsWT_up.Reactomeenrich.signi
Enrich_Category	ReactomeID	Description	GeneRatio	BgRatio	pvalue	padj	geneID	geneName	Count
Reactome	R-MMU-109582	Hemostasis	131/1279	487/7812	8.0554e-10	7.59624e-07	ENSMUSG00000000001/ENSMUSG00000000290/ENSMUSG00000000409/ENSMUSG00000001131/ENSMUSG00000001507/ENSMUSG00000001847/ENSMUSG00000001930/ENSMUSG00000002699/ENSMUSG00000003161/ENSMUSG00000004207/ENSMUSG00000004266/ENSMUSG00000004508/ENSMUSG00000004626/ENSMUSG00000004815/ENSMUSG00000005087/ENSMUSG00000006699/ENSMUSG00000007655/ENSMUSG00000010095/ENSMUSG00000014361/ENSMUSG00000016534/ENSMUSG00000018143/…	Gnai3/Itgb2/Lck/Timp1/Itga3/Rac1/Vwf/Lcp2/Sri/Psap/Ptpn6/Gab2/Stxbp2/Dgkq/Cd44/Cdc42/Cav1/Slc3a2/Mertk/Lamp2/Mafk/Irf1/Arrb1/Mical1/Fyn/Atp2b1/Timp3/Plek/Pik3cg/Prkar1a/Pik3r5/Serpina3n/Syk/Clu/Fam49b/Pros1/Serping1/Vegfa/Ehd3/Gna14/Fermt3/Maged2/Cd63/Irf7/Fn1/Serpine2/Fcamr/Atp2b4/Tagln2/Apbb1ip/Itga4/Ola1/Rasgrp1/Ptpn1/Src/Anxa5/F3/Pdpn/Lrp8/Hdac1/Fgr/Pcdh7/P2rx7/P2rx4/Itpr1/A2m/Atp2b2/Cd9/Slc7…	131
Reactome	R-MMU-2029480	Fcgamma receptor (FCGR) dependent phagocytosis	33/1279	71/7812	2.51977e-09	1.18807e-06	ENSMUSG00000001847/ENSMUSG00000003283/ENSMUSG00000006699/ENSMUSG00000009073/ENSMUSG00000015947/ENSMUSG00000016933/ENSMUSG00000017774/ENSMUSG00000019843/ENSMUSG00000020828/ENSMUSG00000021457/ENSMUSG00000022272/ENSMUSG00000022488/ENSMUSG00000026656/ENSMUSG00000027002/ENSMUSG00000027646/ENSMUSG00000028874/ENSMUSG00000029465/ENSMUSG00000029622/ENSMUSG00000030447/ENSMUSG00000031165/ENSMUSG00000032475/…	Rac1/Hck/Cdc42/Nf2/Fcgr1/Plcg1/Myo1c/Fyn/Pld2/Syk/Myo10/Nckap1l/Fcgr2b/Nckap1/Src/Fgr/Arpc3/Arpc1b/Cyfip1/Was/Nck1/Vav3/Vav1/Plcg2/Elmo1/Lyn/Prkce/Dock1/Fcgr4/Fcgr3/Mapk3/Wipf1/Wipf3	33
Reactome	R-MMU-9006934	Signaling by Receptor Tyrosine Kinases	118/1279	441/7812	8.40831e-09	2.21552e-06	ENSMUSG00000000120/ENSMUSG00000000409/ENSMUSG00000001034/ENSMUSG00000001119/ENSMUSG00000001507/ENSMUSG00000001750/ENSMUSG00000001847/ENSMUSG00000002147/ENSMUSG00000002489/ENSMUSG00000002602/ENSMUSG00000003644/ENSMUSG00000004040/ENSMUSG00000004056/ENSMUSG00000004266/ENSMUSG00000004508/ENSMUSG00000004791/ENSMUSG00000005320/ENSMUSG00000006519/ENSMUSG00000006699/ENSMUSG00000009376/ENSMUSG00000015340/…	Ngfr/Lck/Mapk7/Col6a1/Itga3/Tcirg1/Rac1/Stat6/Tiam1/Axl/Rps6ka1/Stat3/Akt2/Ptpn6/Gab2/Pgf/Fgfr4/Cyba/Cdc42/Met/Cybb/Itga2/Lama5/Aph1a/Sqstm1/Ncf1/Mapkapk2/Plcg1/Abr/Atp6v0a1/Fyn/Dusp6/Egfr/Col6a2/Shc2/Rock2/Stat5b/Net1/Shc3/Thbs4/Erbin/Arhgef3/Trio/Col2a1/Nckap1l/Vegfa/Fgd2/Atp6v1g2/Hbegf/Rela/Arhgdia/Ptprj/Arhgef9/Nrp1/Nrp2/Stat1/Fn1/Ncf2/Ralgds/Col5a1/Nckap1/Itgav/Spint1/Spred1/Pag1/Ptpn1/Src/C…	118
Reactome	R-MMU-76002	Platelet activation, signaling and aggregation	77/1279	252/7812	9.39775e-09	2.21552e-06	ENSMUSG00000000001/ENSMUSG00000000409/ENSMUSG00000001131/ENSMUSG00000001847/ENSMUSG00000001930/ENSMUSG00000002699/ENSMUSG00000004207/ENSMUSG00000004266/ENSMUSG00000004508/ENSMUSG00000004626/ENSMUSG00000004815/ENSMUSG00000016534/ENSMUSG00000018909/ENSMUSG00000019843/ENSMUSG00000020044/ENSMUSG00000020120/ENSMUSG00000020573/ENSMUSG00000020901/ENSMUSG00000021091/ENSMUSG00000021457/ENSMUSG00000022037/…	Gnai3/Lck/Timp1/Rac1/Vwf/Lcp2/Psap/Ptpn6/Gab2/Stxbp2/Dgkq/Lamp2/Arrb1/Fyn/Timp3/Plek/Pik3cg/Pik3r5/Serpina3n/Syk/Clu/Fam49b/Pros1/Serping1/Vegfa/Gna14/Fermt3/Maged2/Cd63/Fn1/Tagln2/Apbb1ip/Ola1/Rasgrp1/Ptpn1/Src/Anxa5/Pdpn/Pcdh7/Itpr1/A2m/Cd9/Flna/Jak3/Scg3/Trf/Gnai2/Abcc4/Rac2/Vav3/Lgals3bp/Vav1/Plcg2/Itga2b/Dgkh/Gna15/P2ry12/Dgki/Sccpdh/Tgfb2/Thbs1/Dgkz/Lyn/Prkce/Lhfpl2/Igf2/Prkcb/Gnai1/Fcer1g/…	77
Reactome	R-MMU-112316	Neuronal System	90/1279	315/7812	2.02689e-08	3.82271e-06	ENSMUSG00000000001/ENSMUSG00000000263/ENSMUSG00000000326/ENSMUSG00000000881/ENSMUSG00000001985/ENSMUSG00000001986/ENSMUSG00000003279/ENSMUSG00000003352/ENSMUSG00000003378/ENSMUSG00000003644/ENSMUSG00000003872/ENSMUSG00000004113/ENSMUSG00000005360/ENSMUSG00000007653/ENSMUSG00000010803/ENSMUSG00000016346/ENSMUSG00000017412/ENSMUSG00000019906/ENSMUSG00000020436/ENSMUSG00000020524/ENSMUSG00000020654/…	Gnai3/Glra1/Comt/Dlg3/Grik3/Gria3/Dlgap1/Cacnb3/Grik5/Rps6ka1/Lin7b/Cacna1b/Slc1a3/Gabrb2/Gabra1/Kcnq2/Cacnb4/Lin7a/Gabrg2/Gria1/Adcy3/Cacng4/Akap5/Camk2g/Slc38a2/Ache/Gnb3/Epb41l3/Nrxn1/Apba1/Slc1a1/Maoa/Arhgef9/Homer2/Gria4/Ppfia4/Grin1/Epb41l1/Kcnab1/Ptprd/Kcnq4/Gnb2/Slc6a12/Slc6a11/Slc6a1/Nlgn3/Htr3a/Gnai2/Ptprf/Gabrb3/Nrxn2/Kcnk1/Kcnh5/Gjc1/Cacna1a/Chrnb4/Kcnc2/Syt1/Gng12/Lrfn3/Shank2/Kcnj9/…	90
Reactome	R-MMU-422475	Axon guidance	77/1279	260/7812	4.22758e-08	6.10524e-06	ENSMUSG00000001034/ENSMUSG00000001119/ENSMUSG00000001847/ENSMUSG00000002233/ENSMUSG00000002489/ENSMUSG00000004508/ENSMUSG00000006445/ENSMUSG00000006699/ENSMUSG00000009376/ENSMUSG00000015750/ENSMUSG00000016933/ENSMUSG00000019843/ENSMUSG00000020019/ENSMUSG00000020122/ENSMUSG00000020241/ENSMUSG00000020580/ENSMUSG00000020598/ENSMUSG00000021057/ENSMUSG00000021262/ENSMUSG00000021448/ENSMUSG00000021451/…	Mapk7/Col6a1/Rac1/Rhoc/Tiam1/Gab2/Epha2/Cdc42/Met/Aph1a/Plcg1/Fyn/Ntn4/Egfr/Col6a2/Rock2/Nrcam/Akap5/Evl/Shc3/Sema4d/Arhgef28/Sema5a/Trio/Col2a1/Robo1/Vegfa/Trem2/Nrp1/Epha4/Plxna2/Col5a1/Grin1/Itgav/Src/Pfn2/Efna1/Sdcbp/Epha7/Cd72/Dab1/Ephb2/Epha5/Arpc3/Arpc1b/Plxna4/Plxna1/Plxnd1/Vasp/Tyrobp/Efnb1/L1cam/Plxna3/Col4a1/Ank1/Slit2/Fgfr1/Gab1/Nck1/Rac2/Vav3/Gpc1/Itga2b/Pip5k1c/Rras/Itga9/Dag1/Rap1g…	77
Reactome	R-MMU-1500931	Cell-Cell communication	36/1279	89/7812	4.53199e-08	6.10524e-06	ENSMUSG00000005338/ENSMUSG00000006219/ENSMUSG00000006411/ENSMUSG00000019843/ENSMUSG00000020758/ENSMUSG00000022148/ENSMUSG00000022438/ENSMUSG00000022656/ENSMUSG00000024304/ENSMUSG00000025064/ENSMUSG00000025510/ENSMUSG00000026312/ENSMUSG00000026727/ENSMUSG00000030403/ENSMUSG00000030579/ENSMUSG00000031133/ENSMUSG00000031328/ENSMUSG00000031673/ENSMUSG00000031841/ENSMUSG00000032012/ENSMUSG00000032036/…	Cadm3/Fblim1/Nectin4/Fyn/Itgb4/Fyb/Parvb/Nectin3/Cdh2/Col17a1/Cd151/Cdh7/Rsu1/Vasp/Tyrobp/Arhgef6/Flna/Cdh11/Cdh13/Nectin1/Kirrel3/Nck1/Ctnnd1/Cdh8/Fermt2/F11r/Sdk1/Pvr/Sdk2/Crb3/Cd47/Skap2/Cdh24/Cdh3/Nectin2/Flnc	36
Reactome	R-MMU-446728	Cell junction organization	29/1279	67/7812	1.62835e-07	1.72019e-05	ENSMUSG00000005338/ENSMUSG00000006219/ENSMUSG00000006411/ENSMUSG00000020758/ENSMUSG00000022438/ENSMUSG00000022656/ENSMUSG00000024304/ENSMUSG00000025064/ENSMUSG00000025510/ENSMUSG00000026312/ENSMUSG00000026727/ENSMUSG00000030403/ENSMUSG00000031133/ENSMUSG00000031328/ENSMUSG00000031673/ENSMUSG00000031841/ENSMUSG00000032012/ENSMUSG00000034101/ENSMUSG00000036510/ENSMUSG00000037712/ENSMUSG00000038235/…	Cadm3/Fblim1/Nectin4/Itgb4/Parvb/Nectin3/Cdh2/Col17a1/Cd151/Cdh7/Rsu1/Vasp/Arhgef6/Flna/Cdh11/Cdh13/Nectin1/Ctnnd1/Cdh8/Fermt2/F11r/Sdk1/Pvr/Sdk2/Crb3/Cdh24/Cdh3/Nectin2/Flnc	29
Reactome	R-MMU-6798695	Neutrophil degranulation	121/1279	478/7812	1.64175e-07	1.72019e-05	ENSMUSG00000000290/ENSMUSG00000000594/ENSMUSG00000001750/ENSMUSG00000001847/ENSMUSG00000003153/ENSMUSG00000004207/ENSMUSG00000004266/ENSMUSG00000004609/ENSMUSG00000005087/ENSMUSG00000005142/ENSMUSG00000006519/ENSMUSG00000007891/ENSMUSG00000009292/ENSMUSG00000015027/ENSMUSG00000015340/ENSMUSG00000016256/ENSMUSG00000016481/ENSMUSG00000016534/ENSMUSG00000017466/ENSMUSG00000018042/ENSMUSG00000018774/…	Itgb2/Gm2a/Tcirg1/Rac1/Slc2a3/Psap/Ptpn6/Cd33/Cd44/Man2b1/Cyba/Ctsd/Trpm2/Galns/Cybb/Ctsz/Cr1l/Lamp2/Timp2/Cyb5r3/Cd68/Rab3d/Atp6v0a1/Gyg/Fuca2/Apaf1/Dock2/Serpina3n/Lpcat1/Hexb/Olfm4/Nckap1l/Naprt/Gsdmd/Arsa/Qpct/C3/Tmem173/Ostf1/Ptprj/Cd63/Gusb/Hk3/Tmem63a/Fcgr2b/Prdx6/Lcn2/Stom/Itgav/Cat/Tlr2/Nfkb1/Manba/Lrrc7/Cpne3/Sdcbp/Tnfrsf1b/Cap1/Fuca1/Fgr/Pgm1/Clec5a/Lrmp/Cyfip1/Ctsc/Tyrobp/Mvp/Itgam/It…	121
Reactome	R-MMU-1280215	Cytokine Signaling in Immune system	121/1279	487/7812	4.82984e-07	4.55454e-05	ENSMUSG00000000409/ENSMUSG00000001034/ENSMUSG00000002147/ENSMUSG00000002325/ENSMUSG00000002897/ENSMUSG00000002983/ENSMUSG00000003644/ENSMUSG00000004040/ENSMUSG00000004266/ENSMUSG00000004508/ENSMUSG00000004626/ENSMUSG00000004952/ENSMUSG00000005320/ENSMUSG00000009376/ENSMUSG00000010142/ENSMUSG00000013698/ENSMUSG00000015837/ENSMUSG00000016528/ENSMUSG00000016933/ENSMUSG00000017057/ENSMUSG00000018334/…	Lck/Mapk7/Stat6/Irf9/Il17ra/Relb/Rps6ka1/Stat3/Ptpn6/Gab2/Stxbp2/Rasa4/Fgfr4/Met/Tnfrsf13b/Pea15a/Sqstm1/Mapkapk2/Plcg1/Il13ra1/Ksr1/Fyn/Dusp6/Socs2/Egfr/Irak3/Fbxw11/Shc2/Stat5b/Map3k14/Shc3/Syk/Il6st/Camk2g/Osmr/Psme1/Ifngr2/Il10rb/Ifnar2/Il15ra/Tnfrsf12a/Map3k8/Psmb8/Hbegf/Csf1r/Il33/Rela/Nfkb2/Flnb/Casp1/Il1r1/Stat1/Dab2ip/Grin1/Ube2l6/Rasgrp1/Spred1/Ptpn1/Src/Il6ra/Nfkb1/Tnfrsf1b/Tnfrsf8/Csf…	121
Reactome	R-MMU-194840	Rho GTPase cycle	43/1279	126/7812	7.12616e-07	6.10906e-05	ENSMUSG00000001847/ENSMUSG00000002233/ENSMUSG00000002489/ENSMUSG00000004633/ENSMUSG00000006699/ENSMUSG00000009681/ENSMUSG00000016128/ENSMUSG00000017631/ENSMUSG00000021215/ENSMUSG00000021895/ENSMUSG00000022263/ENSMUSG00000024013/ENSMUSG00000024143/ENSMUSG00000025132/ENSMUSG00000025656/ENSMUSG00000028059/ENSMUSG00000029204/ENSMUSG00000030111/ENSMUSG00000030257/ENSMUSG00000031133/ENSMUSG00000031214/…	Rac1/Rhoc/Tiam1/Chn2/Cdc42/Bcr/Stard13/Abr/Net1/Arhgef3/Trio/Fgd2/Rhoq/Arhgdia/Arhgef9/Arhgef2/Rhoh/A2m/Srgap3/Arhgef6/Ophn1/Arhgap6/Syde1/Arap1/Arhgef17/Rac2/Arhgap44/Vav3/Vav1/Arhgap45/Fam13b/Arhgap21/Arhgef4/Plekhg2/Fam13a/Arap2/Prex1/Rhou/Arhgap9/Rhoj/Arhgap23/Arhgap20/Chn1	43
Reactome	R-MMU-2029482	Regulation of actin dynamics for phagocytic cup formation	24/1279	54/7812	1.05757e-06	8.31075e-05	ENSMUSG00000001847/ENSMUSG00000006699/ENSMUSG00000009073/ENSMUSG00000015947/ENSMUSG00000017774/ENSMUSG00000021457/ENSMUSG00000022272/ENSMUSG00000022488/ENSMUSG00000026656/ENSMUSG00000027002/ENSMUSG00000029465/ENSMUSG00000029622/ENSMUSG00000030447/ENSMUSG00000031165/ENSMUSG00000032475/ENSMUSG00000033721/ENSMUSG00000034116/ENSMUSG00000041112/ENSMUSG00000058325/ENSMUSG00000059089/ENSMUSG00000059498/…	Rac1/Cdc42/Nf2/Fcgr1/Myo1c/Syk/Myo10/Nckap1l/Fcgr2b/Nckap1/Arpc3/Arpc1b/Cyfip1/Was/Nck1/Vav3/Vav1/Elmo1/Dock1/Fcgr4/Fcgr3/Mapk3/Wipf1/Wipf3	24
Reactome	R-MMU-2029481	FCGR activation	10/1279	13/7812	2.37938e-06	0.000172596	ENSMUSG00000003283/ENSMUSG00000015947/ENSMUSG00000019843/ENSMUSG00000021457/ENSMUSG00000026656/ENSMUSG00000027646/ENSMUSG00000028874/ENSMUSG00000042228/ENSMUSG00000059089/ENSMUSG00000059498	Hck/Fcgr1/Fyn/Syk/Fcgr2b/Src/Fgr/Lyn/Fcgr4/Fcgr3	10
Reactome	R-MMU-6794362	Protein-protein interactions at synapses	26/1279	64/7812	3.04778e-06	0.00020529	ENSMUSG00000000881/ENSMUSG00000001986/ENSMUSG00000003279/ENSMUSG00000020524/ENSMUSG00000024044/ENSMUSG00000024109/ENSMUSG00000025813/ENSMUSG00000025892/ENSMUSG00000026458/ENSMUSG00000026959/ENSMUSG00000028399/ENSMUSG00000031302/ENSMUSG00000033295/ENSMUSG00000033768/ENSMUSG00000036957/ENSMUSG00000037541/ENSMUSG00000038738/ENSMUSG00000042388/ENSMUSG00000047085/ENSMUSG00000048304/ENSMUSG00000052572/…	Dlg3/Gria3/Dlgap1/Gria1/Epb41l3/Nrxn1/Homer2/Gria4/Ppfia4/Grin1/Ptprd/Nlgn3/Ptprf/Nrxn2/Lrfn3/Shank2/Shank1/Dlgap3/Lrrc4b/Slitrk3/Dlg2/Lrrtm1/Flot2/Nlgn1/Nrxn3/Lrrtm2	26
Reactome	R-MMU-977606	Regulation of Complement cascade	18/1279	39/7812	1.24462e-05	0.000734173	ENSMUSG00000016481/ENSMUSG00000016493/ENSMUSG00000022037/ENSMUSG00000023224/ENSMUSG00000024164/ENSMUSG00000026365/ENSMUSG00000032679/ENSMUSG00000036887/ENSMUSG00000036896/ENSMUSG00000036905/ENSMUSG00000037706/ENSMUSG00000040552/ENSMUSG00000049130/ENSMUSG00000055172/ENSMUSG00000058952/ENSMUSG00000068686/ENSMUSG00000073418/ENSMUSG00000074361	Cr1l/Cd46/Clu/Serping1/C3/Cfh/Cd59a/C1qa/C1qc/C1qb/Cd81/C3ar1/C5ar1/C1ra/Cfi/Cd59b/C4b/C5ar2	18
Reactome	R-MMU-913531	Interferon Signaling	20/1279	46/7812	1.25576e-05	0.000734173	ENSMUSG00000002325/ENSMUSG00000004266/ENSMUSG00000016933/ENSMUSG00000021820/ENSMUSG00000022965/ENSMUSG00000022971/ENSMUSG00000025278/ENSMUSG00000026104/ENSMUSG00000027078/ENSMUSG00000027540/ENSMUSG00000030107/ENSMUSG00000032175/ENSMUSG00000032216/ENSMUSG00000032596/ENSMUSG00000035692/ENSMUSG00000040033/ENSMUSG00000053113/ENSMUSG00000057897/ENSMUSG00000063065/ENSMUSG00000093661	Irf9/Ptpn6/Plcg1/Camk2g/Ifngr2/Ifnar2/Flnb/Stat1/Ube2l6/Ptpn1/Usp18/Tyk2/Nedd4/Uba7/Isg15/Stat2/Socs3/Camk2b/Mapk3/Eif4e3	20
Reactome	R-MMU-1474244	Extracellular matrix organization	64/1279	235/7812	1.32354e-05	0.000734173	ENSMUSG00000000290/ENSMUSG00000000957/ENSMUSG00000001119/ENSMUSG00000001131/ENSMUSG00000001507/ENSMUSG00000001794/ENSMUSG00000001930/ENSMUSG00000003534/ENSMUSG00000005087/ENSMUSG00000006403/ENSMUSG00000007891/ENSMUSG00000015533/ENSMUSG00000015647/ENSMUSG00000015829/ENSMUSG00000016763/ENSMUSG00000017466/ENSMUSG00000020241/ENSMUSG00000020467/ENSMUSG00000020758/ENSMUSG00000021835/ENSMUSG00000022098/…	Itgb2/Mmp14/Col6a1/Timp1/Itga3/Capns1/Vwf/Ddr1/Cd44/Adamts4/Ctsd/Itga2/Lama5/Tnr/Scube1/Timp2/Col6a2/Efemp1/Itgb4/Bmp4/Bmp1/Col2a1/Adamts5/Efemp2/Ltbp3/Col17a1/Itgb8/Cd151/Fn1/Capn2/Col5a1/Itga4/Itgav/Col11a1/Adam15/Pcolce/A2m/Itgam/Itgax/Col4a1/Jam3/Col12a1/Plod2/Colgalt2/Itga2b/Fgf2/Icam1/F11r/Ctss/Itga9/Tgfb2/Dag1/Thbs1/Agrn/Lamb2/Sh3pxd2a/Tll1/Cd47/Col8a2/Col25a1/Ttr/Kdr/Col23a1/Col8a1	64
Reactome	R-MMU-6794361	Neurexins and neuroligins	15/1279	30/7812	2.0123e-05	0.00104865	ENSMUSG00000000881/ENSMUSG00000003279/ENSMUSG00000024044/ENSMUSG00000024109/ENSMUSG00000025813/ENSMUSG00000031302/ENSMUSG00000033768/ENSMUSG00000037541/ENSMUSG00000038738/ENSMUSG00000042388/ENSMUSG00000052572/ENSMUSG00000060780/ENSMUSG00000063887/ENSMUSG00000066392/ENSMUSG00000071862	Dlg3/Dlgap1/Epb41l3/Nrxn1/Homer2/Nlgn3/Nrxn2/Shank2/Shank1/Dlgap3/Dlg2/Lrrtm1/Nlgn1/Nrxn3/Lrrtm2	15
Reactome	R-MMU-216083	Integrin cell surface interactions	27/1279	74/7812	2.11286e-05	0.00104865	ENSMUSG00000000290/ENSMUSG00000001119/ENSMUSG00000001507/ENSMUSG00000001930/ENSMUSG00000005087/ENSMUSG00000015533/ENSMUSG00000020241/ENSMUSG00000022483/ENSMUSG00000025321/ENSMUSG00000026193/ENSMUSG00000026837/ENSMUSG00000027009/ENSMUSG00000027087/ENSMUSG00000030786/ENSMUSG00000030789/ENSMUSG00000031502/ENSMUSG00000031990/ENSMUSG00000034664/ENSMUSG00000037405/ENSMUSG00000038235/ENSMUSG00000039115/…	Itgb2/Col6a1/Itga3/Vwf/Cd44/Itga2/Col6a2/Col2a1/Itgb8/Fn1/Col5a1/Itga4/Itgav/Itgam/Itgax/Col4a1/Jam3/Itga2b/Icam1/F11r/Itga9/Dag1/Thbs1/Cd47/Col8a2/Kdr/Col8a1	27
Reactome	R-MMU-112315	Transmission across Chemical Synapses	54/1279	192/7812	2.35036e-05	0.00110819	ENSMUSG00000000001/ENSMUSG00000000263/ENSMUSG00000000326/ENSMUSG00000000881/ENSMUSG00000001985/ENSMUSG00000001986/ENSMUSG00000003352/ENSMUSG00000003378/ENSMUSG00000003644/ENSMUSG00000003872/ENSMUSG00000004113/ENSMUSG00000005360/ENSMUSG00000007653/ENSMUSG00000010803/ENSMUSG00000017412/ENSMUSG00000019906/ENSMUSG00000020436/ENSMUSG00000020524/ENSMUSG00000020654/ENSMUSG00000020723/ENSMUSG00000021057/…	Gnai3/Glra1/Comt/Dlg3/Grik3/Gria3/Cacnb3/Grik5/Rps6ka1/Lin7b/Cacna1b/Slc1a3/Gabrb2/Gabra1/Cacnb4/Lin7a/Gabrg2/Gria1/Adcy3/Cacng4/Akap5/Camk2g/Slc38a2/Ache/Gnb3/Apba1/Slc1a1/Maoa/Arhgef9/Gria4/Ppfia4/Grin1/Epb41l1/Gnb2/Slc6a12/Slc6a11/Slc6a1/Htr3a/Gnai2/Gabrb3/Cacna1a/Chrnb4/Syt1/Gng12/Kcnj9/Rras/Gabbr2/Kcnj10/Prkcb/Grik2/Gnai1/Abat/Camk2b/Gabrr3	54
Reactome	R-MMU-114604	GPVI-mediated activation cascade	20/1279	48/7812	2.69289e-05	0.00120924	ENSMUSG00000000409/ENSMUSG00000001847/ENSMUSG00000002699/ENSMUSG00000004266/ENSMUSG00000004508/ENSMUSG00000019843/ENSMUSG00000020573/ENSMUSG00000020901/ENSMUSG00000021457/ENSMUSG00000028583/ENSMUSG00000031805/ENSMUSG00000033220/ENSMUSG00000033721/ENSMUSG00000034116/ENSMUSG00000034330/ENSMUSG00000042228/ENSMUSG00000058715/ENSMUSG00000059326/ENSMUSG00000068758/ENSMUSG00000071713	Lck/Rac1/Lcp2/Ptpn6/Gab2/Fyn/Pik3cg/Pik3r5/Syk/Pdpn/Jak3/Rac2/Vav3/Vav1/Plcg2/Lyn/Fcer1g/Csf2ra/Il3ra/Csf2rb	20
Reactome	R-MMU-1266738	Developmental Biology	92/1279	378/7812	2.89881e-05	0.00124254	ENSMUSG00000001034/ENSMUSG00000001119/ENSMUSG00000001794/ENSMUSG00000001847/ENSMUSG00000002233/ENSMUSG00000002489/ENSMUSG00000004508/ENSMUSG00000006445/ENSMUSG00000006699/ENSMUSG00000009376/ENSMUSG00000015750/ENSMUSG00000016933/ENSMUSG00000019843/ENSMUSG00000020019/ENSMUSG00000020122/ENSMUSG00000020241/ENSMUSG00000020580/ENSMUSG00000020598/ENSMUSG00000020723/ENSMUSG00000020926/ENSMUSG00000021057/…	Mapk7/Col6a1/Capns1/Rac1/Rhoc/Tiam1/Gab2/Epha2/Cdc42/Met/Aph1a/Plcg1/Fyn/Ntn4/Egfr/Col6a2/Rock2/Nrcam/Cacng4/Adam11/Akap5/Evl/Shc3/Sema4d/Arhgef28/Sema5a/Trio/Col2a1/Boc/Robo1/Vegfa/Trem2/Cdh2/Nrp1/Adam23/Epha4/Plxna2/Col5a1/Grin1/Itgav/Src/Pfn2/Efna1/Sdcbp/Epha7/Cd72/Dab1/Ephb2/Epha5/Arpc3/Arpc1b/Plxna4/Plxna1/Plxnd1/Vasp/Tyrobp/Efnb1/L1cam/Plxna3/Col4a1/Ank1/Slit2/Fgfr1/Gab1/Smad3/Nck1/Rac2/Vav…	92
Reactome	R-MMU-194138	Signaling by VEGF	31/1279	92/7812	3.31267e-05	0.00135819	ENSMUSG00000001847/ENSMUSG00000002602/ENSMUSG00000004791/ENSMUSG00000006519/ENSMUSG00000006699/ENSMUSG00000015340/ENSMUSG00000015950/ENSMUSG00000016528/ENSMUSG00000016933/ENSMUSG00000019843/ENSMUSG00000020312/ENSMUSG00000020580/ENSMUSG00000022488/ENSMUSG00000023951/ENSMUSG00000025810/ENSMUSG00000025969/ENSMUSG00000026480/ENSMUSG00000027002/ENSMUSG00000027087/ENSMUSG00000027646/ENSMUSG00000029648/…	Rac1/Axl/Pgf/Cyba/Cdc42/Cybb/Ncf1/Mapkapk2/Plcg1/Fyn/Shc2/Rock2/Nckap1l/Vegfa/Nrp1/Nrp2/Ncf2/Nckap1/Itgav/Src/Flt1/Cyfip1/Nck1/Mapkapk3/Vav3/Ctnnd1/Vav1/Elmo1/Prkcb/Dock1/Kdr	31
Reactome	R-MMU-373755	Semaphorin interactions	21/1279	53/7812	4.2172e-05	0.00165701	ENSMUSG00000001847/ENSMUSG00000002233/ENSMUSG00000009376/ENSMUSG00000019843/ENSMUSG00000020580/ENSMUSG00000021451/ENSMUSG00000022231/ENSMUSG00000023992/ENSMUSG00000025810/ENSMUSG00000026640/ENSMUSG00000028459/ENSMUSG00000029765/ENSMUSG00000030084/ENSMUSG00000030123/ENSMUSG00000030579/ENSMUSG00000031398/ENSMUSG00000033220/ENSMUSG00000034902/ENSMUSG00000038387/ENSMUSG00000062312/ENSMUSG00000063531	Rac1/Rhoc/Met/Fyn/Rock2/Sema4d/Sema5a/Trem2/Nrp1/Plxna2/Cd72/Plxna4/Plxna1/Plxnd1/Tyrobp/Plxna3/Rac2/Pip5k1c/Rras/Erbb2/Sema3e	21
Reactome	R-MMU-449147	Signaling by Interleukins	95/1279	403/7812	8.03074e-05	0.0030292	ENSMUSG00000000409/ENSMUSG00000001034/ENSMUSG00000002147/ENSMUSG00000002897/ENSMUSG00000003644/ENSMUSG00000004040/ENSMUSG00000004266/ENSMUSG00000004508/ENSMUSG00000004626/ENSMUSG00000004952/ENSMUSG00000005320/ENSMUSG00000009376/ENSMUSG00000013698/ENSMUSG00000015837/ENSMUSG00000016528/ENSMUSG00000017057/ENSMUSG00000018334/ENSMUSG00000019843/ENSMUSG00000019960/ENSMUSG00000020027/ENSMUSG00000020122/…	Lck/Mapk7/Stat6/Il17ra/Rps6ka1/Stat3/Ptpn6/Gab2/Stxbp2/Rasa4/Fgfr4/Met/Pea15a/Sqstm1/Mapkapk2/Il13ra1/Ksr1/Fyn/Dusp6/Socs2/Egfr/Irak3/Fbxw11/Shc2/Stat5b/Shc3/Syk/Il6st/Camk2g/Osmr/Psme1/Il10rb/Il15ra/Map3k8/Psmb8/Hbegf/Csf1r/Il33/Rela/Nfkb2/Casp1/Il1r1/Stat1/Dab2ip/Grin1/Rasgrp1/Spred1/Src/Il6ra/Nfkb1/Csf3r/Il4ra/Irak1/Rasa3/Fgfr1/Casp3/Il34/Jak3/Psmb10/Il10ra/Tyk2/Rasa2/Myd88/Mapkapk3/Inppl1/Crl…	95
Reactome	R-MMU-421270	Cell-cell junction organization	18/1279	44/7812	9.03499e-05	0.00327692	ENSMUSG00000005338/ENSMUSG00000006411/ENSMUSG00000022656/ENSMUSG00000024304/ENSMUSG00000026312/ENSMUSG00000031673/ENSMUSG00000031841/ENSMUSG00000032012/ENSMUSG00000034101/ENSMUSG00000036510/ENSMUSG00000038235/ENSMUSG00000039683/ENSMUSG00000040511/ENSMUSG00000041592/ENSMUSG00000044279/ENSMUSG00000059674/ENSMUSG00000061048/ENSMUSG00000062300	Cadm3/Nectin4/Nectin3/Cdh2/Cdh7/Cdh11/Cdh13/Nectin1/Ctnnd1/Cdh8/F11r/Sdk1/Pvr/Sdk2/Crb3/Cdh24/Cdh3/Nectin2	18
Reactome	R-MMU-2871796	FCERI mediated MAPK activation	14/1279	30/7812	0.000100102	0.00349616	ENSMUSG00000001847/ENSMUSG00000002699/ENSMUSG00000016933/ENSMUSG00000021457/ENSMUSG00000021754/ENSMUSG00000033721/ENSMUSG00000034116/ENSMUSG00000034330/ENSMUSG00000042228/ENSMUSG00000042351/ENSMUSG00000046709/ENSMUSG00000052684/ENSMUSG00000058715/ENSMUSG00000063065	Rac1/Lcp2/Plcg1/Syk/Map3k1/Vav3/Vav1/Plcg2/Lyn/Grap2/Mapk10/Jun/Fcer1g/Mapk3	14
Reactome	R-MMU-114608	Platelet degranulation	37/1279	126/7812	0.000170348	0.00573707	ENSMUSG00000001131/ENSMUSG00000001930/ENSMUSG00000004207/ENSMUSG00000004626/ENSMUSG00000016534/ENSMUSG00000020044/ENSMUSG00000020120/ENSMUSG00000021091/ENSMUSG00000022037/ENSMUSG00000022378/ENSMUSG00000022912/ENSMUSG00000023224/ENSMUSG00000023951/ENSMUSG00000024965/ENSMUSG00000025268/ENSMUSG00000025351/ENSMUSG00000026193/ENSMUSG00000026547/ENSMUSG00000027108/ENSMUSG00000027712/ENSMUSG00000029108/…	Timp1/Vwf/Psap/Stxbp2/Lamp2/Timp3/Plek/Serpina3n/Clu/Fam49b/Pros1/Serping1/Vegfa/Fermt3/Maged2/Cd63/Fn1/Tagln2/Ola1/Anxa5/Pcdh7/A2m/Cd9/Flna/Scg3/Trf/Abcc4/Lgals3bp/Itga2b/Sccpdh/Tgfb2/Thbs1/Lhfpl2/Igf2/Tor4a/Brpf3/Selenop	37
Reactome	R-MMU-76005	Response to elevated platelet cytosolic Ca2+	38/1279	131/7812	0.000185079	0.00587115	ENSMUSG00000001131/ENSMUSG00000001930/ENSMUSG00000004207/ENSMUSG00000004626/ENSMUSG00000016534/ENSMUSG00000020044/ENSMUSG00000020120/ENSMUSG00000021091/ENSMUSG00000022037/ENSMUSG00000022378/ENSMUSG00000022912/ENSMUSG00000023224/ENSMUSG00000023951/ENSMUSG00000024965/ENSMUSG00000025268/ENSMUSG00000025351/ENSMUSG00000026193/ENSMUSG00000026547/ENSMUSG00000027108/ENSMUSG00000027712/ENSMUSG00000029108/…	Timp1/Vwf/Psap/Stxbp2/Lamp2/Timp3/Plek/Serpina3n/Clu/Fam49b/Pros1/Serping1/Vegfa/Fermt3/Maged2/Cd63/Fn1/Tagln2/Ola1/Anxa5/Pcdh7/A2m/Cd9/Flna/Scg3/Trf/Abcc4/Lgals3bp/Itga2b/Sccpdh/Tgfb2/Thbs1/Lhfpl2/Igf2/Prkcb/Tor4a/Brpf3/Selenop	38
Reactome	R-MMU-3928665	EPH-ephrin mediated repulsion of cells	15/1279	35/7812	0.000186781	0.00587115	ENSMUSG00000001847/ENSMUSG00000002489/ENSMUSG00000006445/ENSMUSG00000015750/ENSMUSG00000019843/ENSMUSG00000026235/ENSMUSG00000027646/ENSMUSG00000027954/ENSMUSG00000028289/ENSMUSG00000028664/ENSMUSG00000029245/ENSMUSG00000031217/ENSMUSG00000033721/ENSMUSG00000042228/ENSMUSG00000053040	Rac1/Tiam1/Epha2/Aph1a/Fyn/Epha4/Src/Efna1/Epha7/Ephb2/Epha5/Efnb1/Vav3/Lyn/Aph1c	15
Reactome	R-MMU-168898	Toll-Like Receptors Cascades	40/1279	141/7812	0.000213742	0.00650189	ENSMUSG00000000290/ENSMUSG00000001034/ENSMUSG00000003644/ENSMUSG00000016528/ENSMUSG00000019960/ENSMUSG00000020271/ENSMUSG00000021423/ENSMUSG00000021624/ENSMUSG00000021754/ENSMUSG00000024235/ENSMUSG00000024927/ENSMUSG00000025225/ENSMUSG00000025498/ENSMUSG00000025779/ENSMUSG00000026029/ENSMUSG00000027995/ENSMUSG00000028163/ENSMUSG00000030786/ENSMUSG00000031392/ENSMUSG00000031639/ENSMUSG00000032000/…	Itgb2/Mapk7/Rps6ka1/Mapkapk2/Dusp6/Fbxw11/Ly86/Cd180/Map3k1/Map3k8/Rela/Nfkb2/Irf7/Ly96/Casp8/Tlr2/Nfkb1/Itgam/Irak1/Tlr3/Birc3/Tirap/Myd88/Mapkapk3/Plcg2/Unc93b1/Nod1/Ctss/Tlr4/S100a1/Tlr7/Mapk10/Cd14/Jun/Tnip2/Irak4/Irak2/Mapk3/Hmgb1/Gm21596	40
Reactome	R-MMU-399955	SEMA3A-Plexin repulsion signaling by inhibiting Integrin adhesion	7/1279	7812-10-01	0.000235541	0.00676879	ENSMUSG00000019843/ENSMUSG00000025810/ENSMUSG00000026640/ENSMUSG00000029765/ENSMUSG00000030084/ENSMUSG00000031398/ENSMUSG00000034902	Fyn/Nrp1/Plxna2/Plxna4/Plxna1/Plxna3/Pip5k1c	7
Reactome	R-MMU-2682334	EPH-Ephrin signaling	24/1279	71/7812	0.000236872	0.00676879	ENSMUSG00000001847/ENSMUSG00000002489/ENSMUSG00000006445/ENSMUSG00000006699/ENSMUSG00000015750/ENSMUSG00000019843/ENSMUSG00000020580/ENSMUSG00000021662/ENSMUSG00000023951/ENSMUSG00000026235/ENSMUSG00000026959/ENSMUSG00000027646/ENSMUSG00000027954/ENSMUSG00000028249/ENSMUSG00000028289/ENSMUSG00000028664/ENSMUSG00000029245/ENSMUSG00000029465/ENSMUSG00000029622/ENSMUSG00000031217/ENSMUSG00000033721/…	Rac1/Tiam1/Epha2/Cdc42/Aph1a/Fyn/Rock2/Arhgef28/Vegfa/Epha4/Grin1/Src/Efna1/Sdcbp/Epha7/Ephb2/Epha5/Arpc3/Arpc1b/Efnb1/Vav3/Lyn/Aph1c/Kdr	24
Reactome	R-MMU-166658	Complement cascade	18/1279	47/7812	0.000245234	0.00680163	ENSMUSG00000016481/ENSMUSG00000016493/ENSMUSG00000022037/ENSMUSG00000023224/ENSMUSG00000024164/ENSMUSG00000026365/ENSMUSG00000032679/ENSMUSG00000036887/ENSMUSG00000036896/ENSMUSG00000036905/ENSMUSG00000037706/ENSMUSG00000040552/ENSMUSG00000049130/ENSMUSG00000055172/ENSMUSG00000058952/ENSMUSG00000068686/ENSMUSG00000073418/ENSMUSG00000074361	Cr1l/Cd46/Clu/Serping1/C3/Cfh/Cd59a/C1qa/C1qc/C1qb/Cd81/C3ar1/C5ar1/C1ra/Cfi/Cd59b/C4b/C5ar2	18
Reactome	R-MMU-4420097	VEGFA-VEGFR2 Pathway	27/1279	84/7812	0.000255545	0.0068851	ENSMUSG00000001847/ENSMUSG00000002602/ENSMUSG00000006519/ENSMUSG00000006699/ENSMUSG00000015340/ENSMUSG00000015950/ENSMUSG00000016528/ENSMUSG00000016933/ENSMUSG00000019843/ENSMUSG00000020312/ENSMUSG00000020580/ENSMUSG00000022488/ENSMUSG00000023951/ENSMUSG00000026480/ENSMUSG00000027002/ENSMUSG00000027087/ENSMUSG00000027646/ENSMUSG00000030447/ENSMUSG00000032475/ENSMUSG00000032577/ENSMUSG00000033721/…	Rac1/Axl/Cyba/Cdc42/Cybb/Ncf1/Mapkapk2/Plcg1/Fyn/Shc2/Rock2/Nckap1l/Vegfa/Ncf2/Nckap1/Itgav/Src/Cyfip1/Nck1/Mapkapk3/Vav3/Ctnnd1/Vav1/Elmo1/Prkcb/Dock1/Kdr	27
Reactome	R-MMU-416700	Other semaphorin interactions	8/1279	13/7812	0.000299507	0.00784542	ENSMUSG00000021451/ENSMUSG00000022231/ENSMUSG00000023992/ENSMUSG00000028459/ENSMUSG00000030084/ENSMUSG00000030123/ENSMUSG00000030579/ENSMUSG00000063531	Sema4d/Sema5a/Trem2/Cd72/Plxna1/Plxnd1/Tyrobp/Sema3e	8
Reactome	R-MMU-909733	Interferon alpha/beta signaling	9/1279	16/7812	0.000313539	0.00799101	ENSMUSG00000002325/ENSMUSG00000004266/ENSMUSG00000022971/ENSMUSG00000026104/ENSMUSG00000027540/ENSMUSG00000030107/ENSMUSG00000032175/ENSMUSG00000040033/ENSMUSG00000053113	Irf9/Ptpn6/Ifnar2/Stat1/Ptpn1/Usp18/Tyk2/Stat2/Socs3	9
Reactome	R-MMU-193704	p75 NTR receptor-mediated signalling	26/1279	81/7812	0.000338478	0.00827427	ENSMUSG00000000120/ENSMUSG00000001847/ENSMUSG00000002489/ENSMUSG00000015750/ENSMUSG00000015837/ENSMUSG00000017631/ENSMUSG00000021215/ENSMUSG00000021895/ENSMUSG00000022263/ENSMUSG00000024013/ENSMUSG00000024927/ENSMUSG00000025132/ENSMUSG00000025656/ENSMUSG00000028059/ENSMUSG00000028163/ENSMUSG00000031133/ENSMUSG00000031392/ENSMUSG00000031628/ENSMUSG00000032508/ENSMUSG00000032875/ENSMUSG00000033721/…	Ngfr/Rac1/Tiam1/Aph1a/Sqstm1/Abr/Net1/Arhgef3/Trio/Fgd2/Rela/Arhgdia/Arhgef9/Arhgef2/Nfkb1/Arhgef6/Irak1/Casp3/Myd88/Arhgef17/Vav3/Vav1/Arhgef4/Plekhg2/Prex1/Aph1c	26
Reactome	R-MMU-418990	Adherens junctions interactions	14/1279	33/7812	0.000347008	0.00827427	ENSMUSG00000005338/ENSMUSG00000006411/ENSMUSG00000022656/ENSMUSG00000024304/ENSMUSG00000026312/ENSMUSG00000031673/ENSMUSG00000031841/ENSMUSG00000032012/ENSMUSG00000034101/ENSMUSG00000036510/ENSMUSG00000040511/ENSMUSG00000059674/ENSMUSG00000061048/ENSMUSG00000062300	Cadm3/Nectin4/Nectin3/Cdh2/Cdh7/Cdh11/Cdh13/Nectin1/Ctnnd1/Cdh8/Pvr/Cdh24/Cdh3/Nectin2	14
Reactome	R-MMU-166016	Toll Like Receptor 4 (TLR4) Cascade	33/1279	112/7812	0.000350977	0.00827427	ENSMUSG00000000290/ENSMUSG00000001034/ENSMUSG00000003644/ENSMUSG00000016528/ENSMUSG00000019960/ENSMUSG00000020271/ENSMUSG00000021423/ENSMUSG00000021624/ENSMUSG00000021754/ENSMUSG00000024235/ENSMUSG00000024927/ENSMUSG00000025225/ENSMUSG00000025498/ENSMUSG00000025779/ENSMUSG00000026029/ENSMUSG00000028163/ENSMUSG00000030786/ENSMUSG00000031392/ENSMUSG00000032000/ENSMUSG00000032041/ENSMUSG00000032508/…	Itgb2/Mapk7/Rps6ka1/Mapkapk2/Dusp6/Fbxw11/Ly86/Cd180/Map3k1/Map3k8/Rela/Nfkb2/Irf7/Ly96/Casp8/Nfkb1/Itgam/Irak1/Birc3/Tirap/Myd88/Mapkapk3/Plcg2/Nod1/Tlr4/Mapk10/Cd14/Jun/Tnip2/Irak2/Mapk3/Hmgb1/Gm21596	33
Reactome	R-MMU-2871809	FCERI mediated Ca+2 mobilization	11/1279	23/7812	0.000432264	0.00994206	ENSMUSG00000002699/ENSMUSG00000016933/ENSMUSG00000021457/ENSMUSG00000027544/ENSMUSG00000033016/ENSMUSG00000033721/ENSMUSG00000034116/ENSMUSG00000034330/ENSMUSG00000042228/ENSMUSG00000042351/ENSMUSG00000058715	Lcp2/Plcg1/Syk/Nfatc2/Nfatc1/Vav3/Vav1/Plcg2/Lyn/Grap2/Fcer1g	11
Reactome	R-MMU-418885	DCC mediated attractive signaling	7/1279	7812-11-01	0.000556092	0.0121952	ENSMUSG00000001847/ENSMUSG00000006699/ENSMUSG00000019843/ENSMUSG00000022263/ENSMUSG00000027646/ENSMUSG00000032475/ENSMUSG00000058325	Rac1/Cdc42/Fyn/Trio/Src/Nck1/Dock1	7
Reactome	R-MMU-912694	Regulation of IFNA signaling	7/1279	7812-11-01	0.000556092	0.0121952	ENSMUSG00000004266/ENSMUSG00000022971/ENSMUSG00000026104/ENSMUSG00000027540/ENSMUSG00000030107/ENSMUSG00000032175/ENSMUSG00000040033	Ptpn6/Ifnar2/Stat1/Ptpn1/Usp18/Tyk2/Stat2	7
Reactome	R-MMU-166520	Signalling by NGF	38/1279	138/7812	0.000579643	0.0124228	ENSMUSG00000000120/ENSMUSG00000001034/ENSMUSG00000001847/ENSMUSG00000002489/ENSMUSG00000003644/ENSMUSG00000015750/ENSMUSG00000015837/ENSMUSG00000016528/ENSMUSG00000016933/ENSMUSG00000017631/ENSMUSG00000019960/ENSMUSG00000020312/ENSMUSG00000021215/ENSMUSG00000021448/ENSMUSG00000021895/ENSMUSG00000022263/ENSMUSG00000024013/ENSMUSG00000024927/ENSMUSG00000025132/ENSMUSG00000025656/ENSMUSG00000026821/…	Ngfr/Mapk7/Rac1/Tiam1/Rps6ka1/Aph1a/Sqstm1/Mapkapk2/Plcg1/Abr/Dusp6/Shc2/Net1/Shc3/Arhgef3/Trio/Fgd2/Rela/Arhgdia/Arhgef9/Ralgds/Arhgef2/Ntrk1/Nfkb1/Arhgef6/Irak1/Casp3/Myd88/Mapkapk3/Arhgef17/Vav3/Vav1/Arhgef4/Plekhg2/Prex1/Aph1c/Irs1/Mapk3	38
Reactome	R-MMU-446353	Cell-extracellular matrix interactions	8/1279	14/7812	0.00059875	0.0125471	ENSMUSG00000006219/ENSMUSG00000022438/ENSMUSG00000026727/ENSMUSG00000030403/ENSMUSG00000031133/ENSMUSG00000031328/ENSMUSG00000037712/ENSMUSG00000068699	Fblim1/Parvb/Rsu1/Vasp/Arhgef6/Flna/Fermt2/Flnc	8
Reactome	R-MMU-416482	G alpha (12/13) signalling events	20/1279	59/7812	0.000735777	0.0150834	ENSMUSG00000001847/ENSMUSG00000002233/ENSMUSG00000002489/ENSMUSG00000017631/ENSMUSG00000020580/ENSMUSG00000021215/ENSMUSG00000021895/ENSMUSG00000022263/ENSMUSG00000024013/ENSMUSG00000025656/ENSMUSG00000027335/ENSMUSG00000028059/ENSMUSG00000031133/ENSMUSG00000032875/ENSMUSG00000033220/ENSMUSG00000033721/ENSMUSG00000034116/ENSMUSG00000037509/ENSMUSG00000037552/ENSMUSG00000039621	Rac1/Rhoc/Tiam1/Abr/Rock2/Net1/Arhgef3/Trio/Fgd2/Arhgef9/Adra1d/Arhgef2/Arhgef6/Arhgef17/Rac2/Vav3/Vav1/Arhgef4/Plekhg2/Prex1	20
Reactome	R-MMU-2029485	Role of phospholipids in phagocytosis	9/1279	18/7812	0.000975178	0.0195658	ENSMUSG00000015947/ENSMUSG00000016933/ENSMUSG00000020828/ENSMUSG00000021457/ENSMUSG00000026656/ENSMUSG00000034330/ENSMUSG00000045038/ENSMUSG00000059089/ENSMUSG00000059498	Fcgr1/Plcg1/Pld2/Syk/Fcgr2b/Plcg2/Prkce/Fcgr4/Fcgr3	9
Reactome	R-MMU-3928662	EPHB-mediated forward signaling	15/1279	40/7812	0.0010296	0.0202273	ENSMUSG00000001847/ENSMUSG00000002489/ENSMUSG00000006699/ENSMUSG00000019843/ENSMUSG00000020580/ENSMUSG00000021662/ENSMUSG00000023951/ENSMUSG00000026959/ENSMUSG00000027646/ENSMUSG00000028664/ENSMUSG00000029465/ENSMUSG00000029622/ENSMUSG00000031217/ENSMUSG00000042228/ENSMUSG00000062960	Rac1/Tiam1/Cdc42/Fyn/Rock2/Arhgef28/Vegfa/Grin1/Src/Ephb2/Arpc3/Arpc1b/Efnb1/Lyn/Kdr	15
Reactome	R-MMU-204998	Cell death signalling via NRAGE, NRIF and NADE	21/1279	65/7812	0.00111572	0.021472	ENSMUSG00000000120/ENSMUSG00000001847/ENSMUSG00000002489/ENSMUSG00000015750/ENSMUSG00000015837/ENSMUSG00000017631/ENSMUSG00000021215/ENSMUSG00000021895/ENSMUSG00000022263/ENSMUSG00000024013/ENSMUSG00000025656/ENSMUSG00000028059/ENSMUSG00000031133/ENSMUSG00000031628/ENSMUSG00000032875/ENSMUSG00000033721/ENSMUSG00000034116/ENSMUSG00000037509/ENSMUSG00000037552/ENSMUSG00000039621/ENSMUSG00000053040	Ngfr/Rac1/Tiam1/Aph1a/Sqstm1/Abr/Net1/Arhgef3/Trio/Fgd2/Arhgef9/Arhgef2/Arhgef6/Casp3/Arhgef17/Vav3/Vav1/Arhgef4/Plekhg2/Prex1/Aph1c	21
Reactome	R-MMU-3134963	DEx/H-box helicases activate type I IFN and inflammatory cytokines production	7/1279	7812-12-01	0.00114631	0.0216195	ENSMUSG00000024927/ENSMUSG00000025225/ENSMUSG00000025498/ENSMUSG00000028163/ENSMUSG00000032508/ENSMUSG00000066551/ENSMUSG00000066551	Rela/Nfkb2/Irf7/Nfkb1/Myd88/Hmgb1/Gm21596	7
Reactome	R-MMU-2424491	DAP12 signaling	12/1279	29/7812	0.00119476	0.0220914	ENSMUSG00000000409/ENSMUSG00000001847/ENSMUSG00000002699/ENSMUSG00000016933/ENSMUSG00000019843/ENSMUSG00000021457/ENSMUSG00000023992/ENSMUSG00000030579/ENSMUSG00000033721/ENSMUSG00000034330/ENSMUSG00000042351/ENSMUSG00000060802	Lck/Rac1/Lcp2/Plcg1/Fyn/Syk/Trem2/Tyrobp/Vav3/Plcg2/Grap2/B2m	12
Reactome	R-MMU-1169408	ISG15 antiviral mechanism	10/1279	22/7812	0.001295	0.0230412	ENSMUSG00000016933/ENSMUSG00000025278/ENSMUSG00000026104/ENSMUSG00000027078/ENSMUSG00000030107/ENSMUSG00000032216/ENSMUSG00000032596/ENSMUSG00000035692/ENSMUSG00000063065/ENSMUSG00000093661	Plcg1/Flnb/Stat1/Ube2l6/Usp18/Nedd4/Uba7/Isg15/Mapk3/Eif4e3	10
Reactome	R-MMU-1169410	Antiviral mechanism by IFN-stimulated genes	10/1279	22/7812	0.001295	0.0230412	ENSMUSG00000016933/ENSMUSG00000025278/ENSMUSG00000026104/ENSMUSG00000027078/ENSMUSG00000030107/ENSMUSG00000032216/ENSMUSG00000032596/ENSMUSG00000035692/ENSMUSG00000063065/ENSMUSG00000093661	Plcg1/Flnb/Stat1/Ube2l6/Usp18/Nedd4/Uba7/Isg15/Mapk3/Eif4e3	10
Reactome	R-MMU-193648	NRAGE signals death through JNK	16/1279	45/7812	0.00137518	0.0240147	ENSMUSG00000001847/ENSMUSG00000002489/ENSMUSG00000017631/ENSMUSG00000021215/ENSMUSG00000021895/ENSMUSG00000022263/ENSMUSG00000024013/ENSMUSG00000025656/ENSMUSG00000028059/ENSMUSG00000031133/ENSMUSG00000032875/ENSMUSG00000033721/ENSMUSG00000034116/ENSMUSG00000037509/ENSMUSG00000037552/ENSMUSG00000039621	Rac1/Tiam1/Abr/Net1/Arhgef3/Trio/Fgd2/Arhgef9/Arhgef2/Arhgef6/Arhgef17/Vav3/Vav1/Arhgef4/Plekhg2/Prex1	16
Reactome	R-MMU-168181	Toll Like Receptor 7/8 (TLR7/8) Cascade	24/1279	80/7812	0.00163975	0.0276122	ENSMUSG00000001034/ENSMUSG00000003644/ENSMUSG00000016528/ENSMUSG00000019960/ENSMUSG00000020271/ENSMUSG00000021754/ENSMUSG00000024235/ENSMUSG00000024927/ENSMUSG00000025225/ENSMUSG00000025498/ENSMUSG00000028163/ENSMUSG00000031392/ENSMUSG00000032508/ENSMUSG00000032577/ENSMUSG00000038058/ENSMUSG00000044583/ENSMUSG00000046709/ENSMUSG00000052684/ENSMUSG00000059866/ENSMUSG00000059883/ENSMUSG00000060477/…	Mapk7/Rps6ka1/Mapkapk2/Dusp6/Fbxw11/Map3k1/Map3k8/Rela/Nfkb2/Irf7/Nfkb1/Irak1/Myd88/Mapkapk3/Nod1/Tlr7/Mapk10/Jun/Tnip2/Irak4/Irak2/Mapk3/Hmgb1/Gm21596	24
Reactome	R-MMU-975155	MyD88 dependent cascade initiated on endosome	24/1279	80/7812	0.00163975	0.0276122	ENSMUSG00000001034/ENSMUSG00000003644/ENSMUSG00000016528/ENSMUSG00000019960/ENSMUSG00000020271/ENSMUSG00000021754/ENSMUSG00000024235/ENSMUSG00000024927/ENSMUSG00000025225/ENSMUSG00000025498/ENSMUSG00000028163/ENSMUSG00000031392/ENSMUSG00000032508/ENSMUSG00000032577/ENSMUSG00000038058/ENSMUSG00000044583/ENSMUSG00000046709/ENSMUSG00000052684/ENSMUSG00000059866/ENSMUSG00000059883/ENSMUSG00000060477/…	Mapk7/Rps6ka1/Mapkapk2/Dusp6/Fbxw11/Map3k1/Map3k8/Rela/Nfkb2/Irf7/Nfkb1/Irak1/Myd88/Mapkapk3/Nod1/Tlr7/Mapk10/Jun/Tnip2/Irak4/Irak2/Mapk3/Hmgb1/Gm21596	24
Reactome	R-MMU-112314	Neurotransmitter receptors and postsynaptic signal transmission	35/1279	131/7812	0.0016726	0.0276713	ENSMUSG00000000001/ENSMUSG00000000263/ENSMUSG00000000881/ENSMUSG00000001985/ENSMUSG00000001986/ENSMUSG00000003378/ENSMUSG00000003644/ENSMUSG00000007653/ENSMUSG00000010803/ENSMUSG00000020436/ENSMUSG00000020524/ENSMUSG00000020654/ENSMUSG00000020723/ENSMUSG00000021057/ENSMUSG00000021820/ENSMUSG00000023439/ENSMUSG00000025656/ENSMUSG00000025892/ENSMUSG00000026959/ENSMUSG00000027624/ENSMUSG00000029713/…	Gnai3/Glra1/Dlg3/Grik3/Gria3/Grik5/Rps6ka1/Gabrb2/Gabra1/Gabrg2/Gria1/Adcy3/Cacng4/Akap5/Camk2g/Gnb3/Arhgef9/Gria4/Grin1/Epb41l1/Gnb2/Htr3a/Gnai2/Gabrb3/Chrnb4/Gng12/Kcnj9/Rras/Gabbr2/Kcnj10/Prkcb/Grik2/Gnai1/Camk2b/Gabrr3	35
Reactome	R-MMU-202433	Generation of second messenger molecules	10/1279	23/7812	0.00195864	0.031305	ENSMUSG00000000409/ENSMUSG00000002699/ENSMUSG00000016933/ENSMUSG00000022148/ENSMUSG00000031165/ENSMUSG00000032475/ENSMUSG00000036594/ENSMUSG00000042351/ENSMUSG00000060586/ENSMUSG00000073421	Lck/Lcp2/Plcg1/Fyb/Was/Nck1/H2-Aa/Grap2/H2-Eb1/H2-Ab1	10
Reactome	R-MMU-975576	N-glycan antennae elongation in the medial/trans-Golgi	10/1279	23/7812	0.00195864	0.031305	ENSMUSG00000017929/ENSMUSG00000021065/ENSMUSG00000022885/ENSMUSG00000024085/ENSMUSG00000028673/ENSMUSG00000032038/ENSMUSG00000036620/ENSMUSG00000042428/ENSMUSG00000056124/ENSMUSG00000056812	B4galt5/Fut8/St6gal1/Man2a1/Fuca1/St3gal4/Mgat4b/Mgat3/B4galt6/St8sia3	10
Reactome	R-MMU-8849932	Synaptic adhesion-like molecules	9/1279	20/7812	0.00246874	0.0388004	ENSMUSG00000000881/ENSMUSG00000001986/ENSMUSG00000020524/ENSMUSG00000025892/ENSMUSG00000026959/ENSMUSG00000028399/ENSMUSG00000033295/ENSMUSG00000036957/ENSMUSG00000061981	Dlg3/Gria3/Gria1/Gria4/Grin1/Ptprd/Ptprf/Lrfn3/Flot2	9
Reactome	R-MMU-975138	TRAF6 mediated induction of NFkB and MAP kinases upon TLR7/8 or 9 activation	23/1279	78/7812	0.00260293	0.0402388	ENSMUSG00000001034/ENSMUSG00000003644/ENSMUSG00000016528/ENSMUSG00000019960/ENSMUSG00000020271/ENSMUSG00000021754/ENSMUSG00000024235/ENSMUSG00000024927/ENSMUSG00000025225/ENSMUSG00000028163/ENSMUSG00000031392/ENSMUSG00000032508/ENSMUSG00000032577/ENSMUSG00000038058/ENSMUSG00000044583/ENSMUSG00000046709/ENSMUSG00000052684/ENSMUSG00000059866/ENSMUSG00000059883/ENSMUSG00000060477/ENSMUSG00000063065/…	Mapk7/Rps6ka1/Mapkapk2/Dusp6/Fbxw11/Map3k1/Map3k8/Rela/Nfkb2/Nfkb1/Irak1/Myd88/Mapkapk3/Nod1/Tlr7/Mapk10/Jun/Tnip2/Irak4/Irak2/Mapk3/Hmgb1/Gm21596	23
Reactome	R-MMU-166054	Activated TLR4 signalling	27/1279	97/7812	0.00291177	0.0442871	ENSMUSG00000001034/ENSMUSG00000003644/ENSMUSG00000016528/ENSMUSG00000019960/ENSMUSG00000020271/ENSMUSG00000021754/ENSMUSG00000024235/ENSMUSG00000024927/ENSMUSG00000025225/ENSMUSG00000025498/ENSMUSG00000025779/ENSMUSG00000026029/ENSMUSG00000028163/ENSMUSG00000031392/ENSMUSG00000032000/ENSMUSG00000032508/ENSMUSG00000032577/ENSMUSG00000038058/ENSMUSG00000039005/ENSMUSG00000046709/ENSMUSG00000051439/…	Mapk7/Rps6ka1/Mapkapk2/Dusp6/Fbxw11/Map3k1/Map3k8/Rela/Nfkb2/Irf7/Ly96/Casp8/Nfkb1/Irak1/Birc3/Myd88/Mapkapk3/Nod1/Tlr4/Mapk10/Cd14/Jun/Tnip2/Irak2/Mapk3/Hmgb1/Gm21596	27
Reactome	R-MMU-400685	Sema4D in semaphorin signaling	8/1279	17/7812	0.00305559	0.0457368	ENSMUSG00000001847/ENSMUSG00000002233/ENSMUSG00000009376/ENSMUSG00000020580/ENSMUSG00000021451/ENSMUSG00000033220/ENSMUSG00000038387/ENSMUSG00000062312	Rac1/Rhoc/Met/Rock2/Sema4d/Rac2/Rras/Erbb2	8
Reactome	R-MMU-5663213	RHO GTPases Activate WASPs and WAVEs	12/1279	32/7812	0.00322843	0.0461664	ENSMUSG00000001847/ENSMUSG00000006699/ENSMUSG00000022488/ENSMUSG00000027002/ENSMUSG00000029465/ENSMUSG00000029622/ENSMUSG00000030447/ENSMUSG00000031165/ENSMUSG00000032475/ENSMUSG00000063065/ENSMUSG00000075284/ENSMUSG00000086040	Rac1/Cdc42/Nckap1l/Nckap1/Arpc3/Arpc1b/Cyfip1/Was/Nck1/Mapk3/Wipf1/Wipf3	12
Reactome	R-MMU-166166	MyD88-independent TLR4 cascade	26/1279	93/7812	0.00323116	0.0461664	ENSMUSG00000001034/ENSMUSG00000003644/ENSMUSG00000016528/ENSMUSG00000019960/ENSMUSG00000020271/ENSMUSG00000024235/ENSMUSG00000024927/ENSMUSG00000025225/ENSMUSG00000025498/ENSMUSG00000025779/ENSMUSG00000026029/ENSMUSG00000028163/ENSMUSG00000031392/ENSMUSG00000032000/ENSMUSG00000032508/ENSMUSG00000032577/ENSMUSG00000038058/ENSMUSG00000039005/ENSMUSG00000046709/ENSMUSG00000051439/ENSMUSG00000052684/…	Mapk7/Rps6ka1/Mapkapk2/Dusp6/Fbxw11/Map3k8/Rela/Nfkb2/Irf7/Ly96/Casp8/Nfkb1/Irak1/Birc3/Myd88/Mapkapk3/Nod1/Tlr4/Mapk10/Cd14/Jun/Tnip2/Irak2/Mapk3/Hmgb1/Gm21596	26
Reactome	R-MMU-937061	TRIF(TICAM1)-mediated TLR4 signaling	26/1279	93/7812	0.00323116	0.0461664	ENSMUSG00000001034/ENSMUSG00000003644/ENSMUSG00000016528/ENSMUSG00000019960/ENSMUSG00000020271/ENSMUSG00000024235/ENSMUSG00000024927/ENSMUSG00000025225/ENSMUSG00000025498/ENSMUSG00000025779/ENSMUSG00000026029/ENSMUSG00000028163/ENSMUSG00000031392/ENSMUSG00000032000/ENSMUSG00000032508/ENSMUSG00000032577/ENSMUSG00000038058/ENSMUSG00000039005/ENSMUSG00000046709/ENSMUSG00000051439/ENSMUSG00000052684/…	Mapk7/Rps6ka1/Mapkapk2/Dusp6/Fbxw11/Map3k8/Rela/Nfkb2/Irf7/Ly96/Casp8/Nfkb1/Irak1/Birc3/Myd88/Mapkapk3/Nod1/Tlr4/Mapk10/Cd14/Jun/Tnip2/Irak2/Mapk3/Hmgb1/Gm21596	26
Reactome	R-MMU-168138	Toll Like Receptor 9 (TLR9) Cascade	24/1279	84/7812	0.00335968	0.0472863	ENSMUSG00000001034/ENSMUSG00000003644/ENSMUSG00000016528/ENSMUSG00000019960/ENSMUSG00000020271/ENSMUSG00000021754/ENSMUSG00000024235/ENSMUSG00000024927/ENSMUSG00000025225/ENSMUSG00000025498/ENSMUSG00000028163/ENSMUSG00000031392/ENSMUSG00000032508/ENSMUSG00000032577/ENSMUSG00000038058/ENSMUSG00000044583/ENSMUSG00000046709/ENSMUSG00000052684/ENSMUSG00000059866/ENSMUSG00000059883/ENSMUSG00000060477/…	Mapk7/Rps6ka1/Mapkapk2/Dusp6/Fbxw11/Map3k1/Map3k8/Rela/Nfkb2/Irf7/Nfkb1/Irak1/Myd88/Mapkapk3/Nod1/Tlr7/Mapk10/Jun/Tnip2/Irak4/Irak2/Mapk3/Hmgb1/Gm21596	24
